# Supplementary material for: DKS26 Alleviates Ischemia-Reperfusion Injury-Induced Acute Kidney Injury by Stabilizing Vitamin D Receptors to Inhibit the Inflammatory Pathway of NF-κB P65
Source: Int J Mol Sci. 2025 Mar 25;26(7):2985. doi: 10.3390/ijms26072985 (PMC11988948; doi:10.3390/ijms26072985)
Supplement: Supplementary file 1 [file ijms-26-02985-s001.zip]

Archive with 1 entries (1 files):
- ijms-3482891-supplementary.pdf
